# Supplementary material for: Effect of Different Direct Compaction Grades of Mannitol on the Storage Stability of Tablet Properties Investigated Using a Kohonen Self-Organizing Map and Elastic Net Regression Model
Source: Pharmaceutics. 2020 Sep 18;12(9):886. doi: 10.3390/pharmaceutics12090886 (PMC7559487; doi:10.3390/pharmaceutics12090886)
Supplement: Supplementary file 1 [file pharmaceutics-12-00886-s001.zip]

Archive with 1 entries (1 files):
- pharmaceutics-922795-supplementary.pptx
